# Supplementary material for: Discoveries from ornamental jellyfish in aquaria—description of Malagazzia michelin sp. nov. (Cnidaria, Hydrozoa, Leptothecata), second species of the genus from Japan
Source: Zookeys. 2026 Feb 2;1268:13–32. doi: 10.3897/zookeys.1268.173354 (PMC12887585; doi:10.3897/zookeys.1268.173354)
Supplement: XML Treatment for Malagazzia michelin [file zookeys.1268.173354-treatment1.xml]

<!DOCTYPE tp:taxon-treatment
  PUBLIC "-//TaxonX//DTD Taxonomic Treatment Publishing DTD v0 20100105//EN" "tax-treatment-NSO.dtd">
<tp:taxon-treatment xmlns:tp="http://www.plazi.org/taxpub"><tp:treatment-meta><kwd-group><label>Taxon classification</label><kwd>
                <named-content content-type="kingdom">Animalia</named-content>
              </kwd><kwd>
                <named-content content-type="order">Leptothecata</named-content>
              </kwd><kwd>
                <named-content content-type="family">Malagazziidae</named-content>
              </kwd></kwd-group><mixed-citation publication-type="journal"><person-group><name><surname>Izumi</surname><given-names>Takato</given-names></name><name><surname>Ikeda</surname><given-names>Shuhei</given-names></name><name><surname>Nozoe</surname><given-names>Yuichi</given-names></name><name><surname>Goto</surname><given-names>Sota</given-names></name><name><surname>Imamura</surname><given-names>Natsumi</given-names></name><name><surname>Kinoshita</surname><given-names>Tadaaki</given-names></name><name><surname>Uchida</surname><given-names>Hiroaki</given-names></name><name><surname>Hamatsu</surname><given-names>Yoshimi</given-names></name><name><surname>Akiyama</surname><given-names>Hisashi</given-names></name><name><surname>Okuizumi</surname><given-names>Kazuya</given-names></name></person-group><article-title>Discoveries from ornamental jellyfish in aquaria—description of <italic><tp:taxon-name><tp:taxon-name-part taxon-name-part-type="genus" reg="Malagazzia">Malagazzia</tp:taxon-name-part> <tp:taxon-name-part taxon-name-part-type="species" reg="michelin">michelin</tp:taxon-name-part></tp:taxon-name></italic> sp. nov. (<tp:taxon-name><tp:taxon-name-part taxon-name-part-type="phylum" reg="Cnidaria">Cnidaria</tp:taxon-name-part></tp:taxon-name>, <tp:taxon-name><tp:taxon-name-part taxon-name-part-type="class" reg="Hydrozoa">Hydrozoa</tp:taxon-name-part></tp:taxon-name>, <tp:taxon-name><tp:taxon-name-part taxon-name-part-type="order" reg="Leptothecata">Leptothecata</tp:taxon-name-part></tp:taxon-name>), second species of the genus from Japan</article-title><source>Zookeys</source><day>02</day><month>02</month><year>2026</year><volume>1268</volume><fpage>13</fpage><lpage>32</lpage><pub-id pub-id-type="doi">10.3897/zookeys.1268.173354</pub-id></mixed-citation></tp:treatment-meta><tp:nomenclature><tp:taxon-name><object-id xmlns:xlink="http://www.w3.org/1999/xlink" content-type="arpha" xlink:type="simple">D44EE5F5-15D3-50B6-A811-F52AA6ACEDBF</object-id>
                    		<tp:taxon-name-part taxon-name-part-type="genus" reg="Malagazzia">Malagazzia</tp:taxon-name-part> <tp:taxon-name-part taxon-name-part-type="species" reg="michelin">michelin</tp:taxon-name-part>
                    	
                    		<object-id xmlns:xlink="http://www.w3.org/1999/xlink" content-type="zoobank" xlink:type="simple">https://zoobank.org/706B18F1-FE2E-4941-907B-8782E7248908</object-id>
                    	</tp:taxon-name><tp:taxon-authority>Izumi et al.</tp:taxon-authority><tp:taxon-status xmlns:xlink="http://www.w3.org/1999/xlink" xlink:type="simple">sp. nov.</tp:taxon-status><xref ref-type="fig" rid="F2">Figs 2</xref><xref ref-type="fig" rid="F3">, 3</xref><xref ref-type="fig" rid="F4">, 4</xref><xref ref-type="fig" rid="F5">, 5 New Japanese name: ama-no-gawa-kurage</xref></tp:nomenclature><tp:treatment-sec sec-type="Material examined"><title>Material examined.</title><p><bold><italic>Holotype</italic></bold>: Japan – whole medusa specimen preserved in 5% (<abbrev xmlns:xlink="http://www.w3.org/1999/xlink" xlink:title="formalin seawater solution" xlink:type="simple">v/v</abbrev>) formalin seawater solution, male, umbrella diameter 17 mm; Yamaguchi Prefecture, Yashiro-Jima Island, Katasoe-ga-hama (Fig. <xref ref-type="fig" rid="F1">1B</xref>); 30 Sep. 2015; collected by Yoshimi Hamatsu and Hiroaki Uchida, preserved by Sho Toshino; collected on sea surface; <bold>NMST-Co 1931</bold>.</p><p><bold><italic>Paratype</italic> 1</bold>: Japan – whole medusa specimen preserved in 5% (<abbrev xmlns:xlink="http://www.w3.org/1999/xlink" xlink:title="formalin seawater solution" xlink:type="simple">v/v</abbrev>) formalin seawater solution, male, umbrella diameter 9 mm; Yamaguchi Prefecture, Yashiro-Jima Island, Katasoe-ga-hama (Fig. <xref ref-type="fig" rid="F1">1B</xref>); 30 Sep. 2015; collected by Yoshimi Hamatsu and Hiroaki Uchida, preserved by Sho Toshino; collected on sea surface; <bold>NMST-Co 1932. <italic>Paratype</italic> 2</bold>: Japan – whole medusa specimen preserved in 5% (<abbrev xmlns:xlink="http://www.w3.org/1999/xlink" xlink:title="formalin seawater solution" xlink:type="simple">v/v</abbrev>) formalin seawater solution, male, umbrella diameter 10 mm; Nagasaki Prefecture, Sasebo City, Tawara-ga-Ura (Fig. <xref ref-type="fig" rid="F1">1A</xref>); 17 Aug. 2008; Hisashi Akiyama; collected on sea surface; <bold>CMNH-ZG 1933. <italic>Paratype</italic> 3</bold>: Japan – whole medusa specimen preserved in 5% (<abbrev xmlns:xlink="http://www.w3.org/1999/xlink" xlink:title="formalin seawater solution" xlink:type="simple">v/v</abbrev>) formalin seawater solution, female, umbrella diameter 10 mm; cultured at the Kuju-kushima Aquarium from the polyps; 25 Jan. 2012; Hisashi Akiyama; collected from the tank; <bold>CMNH-ZG 1934. <italic>Paratype</italic> 4</bold>: Japan – whole medusa specimen preserved in 5% (<abbrev xmlns:xlink="http://www.w3.org/1999/xlink" xlink:title="formalin seawater solution" xlink:type="simple">v/v</abbrev>) formalin seawater solution, juvenile, umbrella diameter 10 mm; cultured at the Kuju-kushima Aquarium from the polyps; 25 Jan. 2012; Hisashi Akiyama; collected from the tank; <bold>NMST-Co 1935</bold>.</p></tp:treatment-sec><tp:treatment-sec sec-type="Others"><title>Others.</title><p><bold>Voucher 1</bold>: Japan – series of seven whole medusae specimens preserved in 5% formalin solution, juvenile, umbrella diameter 1–6 mm; cultured at the Kamo Aquarium, reproduced from the polyps; preserved on alternate days starting from polyp generation from 23 Sep. to 3 Oct. 2023; Shuhei Ikeda; collected from the tank; <bold>NMST-Co 1936. Voucher 2</bold>. Japan – Part of the polyp colony specimen preserved in 5% formalin solution; cultured at the Kamo Aquarium; 2 Oct. 2023; Shuhei Ikeda; collected from the tank; <bold>NMST-Co 1937</bold>.</p></tp:treatment-sec><tp:treatment-sec sec-type="Other materials"><title>Other materials</title><p>(only pictures remain; used for reproduction and observation of lifecycles). <bold>Kuju-kushima-1</bold>: Japan – whole medusa, male, umbrella diameter ca 20 mm; Nagasaki Prefecture, Hirado City, Tabira (Fig. <xref ref-type="fig" rid="F1">1A</xref>); 25 Jul. 2017; Yuichi Nozoe; collected on sea surface. <bold>Kuju-kushima-2</bold>: Japan – whole medusa, female, umbrella diameter ca 20 mm; Nagasaki Prefecture, Hirado City, Tabira (Fig. <xref ref-type="fig" rid="F1">1A</xref>); 25 Jul. 2017; Yuichi Nozoe; collected on sea surface; <bold>Kuju-kushima-3</bold>: Japan – whole medusa, male, no data of umbrella diameter; Nagasaki Prefecture, Hirado City, Tabira (Fig. <xref ref-type="fig" rid="F1">1A</xref>); 25 Aug. 2012; Shiori Horinouchi; collected on sea surface.</p></tp:treatment-sec><tp:treatment-sec sec-type="Diagnosis"><title>Diagnosis.</title><p><italic><tp:taxon-name><tp:taxon-name-part taxon-name-part-type="genus" reg="Malagazzia">Malagazzia</tp:taxon-name-part> <tp:taxon-name-part taxon-name-part-type="species" reg="michelin">michelin</tp:taxon-name-part></tp:taxon-name></italic> sp. nov. is defined by the following characteristic features: hemispherical umbrella; manubrium with four long lips; without gastric peduncle; gonads on the middle part of radial canals (connected neither to lip or manubrium); four primary radial canals; tentacular bulbs more numerous (12–20); radial canals not branched; radial canals completely surrounded by gonads; brown spots on manubrium and gonads; number of tentacles between radial canals uneven; brown endodermal cores in tentacle bulbs; rudimentary bulbs and statocysts between tentacular bulbs; excretory papillae on each tentacular and rudimentary bulb.</p></tp:treatment-sec><tp:treatment-sec sec-type="Description"><title>Description.</title><p><bold><italic>Medusae</italic></bold>. Umbrella diameter and height approximately 12–20 mm and 6–10 mm, respectively (holotype: 16 mm / 7 mm). Umbrella flat to hemispherical (Fig. <xref ref-type="fig" rid="F2">2A, B</xref>). Umbrella with mesoglea, noticeably thickened on apex (Fig. <xref ref-type="fig" rid="F2">2A</xref>). Exumbrella transparent (Fig. <xref ref-type="fig" rid="F2">2A, B, D, F</xref>), without nematocysts. Manubrium at the centre of umbrella, tubular, cruciform, colour translucent white and pale brown in centre (Fig. <xref ref-type="fig" rid="F3">3A</xref>). Gastric peduncle absent. Manubrium length approximately 1.0–2.5 mm, 1/8–1/10 of the length of the umbrella diameter, sometimes a little extended beyond umbrella margin. Mouth cruciform, with four long, frilled lips (Fig. <xref ref-type="fig" rid="F3">3B, C</xref>). Radial canals four, extending from the base of manubrium to edge of the umbrella (Figs <xref ref-type="fig" rid="F2">2</xref>, <xref ref-type="fig" rid="F3">3A–C</xref>), corresponding with the cruciform orientation of manubrium and mouth, and connected to tentacle bulbs on the marginal end (Fig. <xref ref-type="fig" rid="F2">2E</xref>). Radial canals narrow, straight to S-like winding, depend on shape of surrounding gonads. Gonads four, at centre of radial canals, approximately 3/4–4/5 length of radial canals, neither connected to manubrium nor tentacular bulbs (Fig. <xref ref-type="fig" rid="F2">2</xref>). Shape of gonad linear to S-like in shape, translucent or whitish in colour; translucent in immature phase (Fig. <xref ref-type="fig" rid="F3">3E</xref>) or matured ovary (Fig. <xref ref-type="fig" rid="F3">3F</xref>) and whitish in matured testis (Fig. <xref ref-type="fig" rid="F3">3G</xref>). Along base of four corners of the cruciform manubria to radial canals surrounded by gonads, presence of egg-like structures filled with dark brownish pigment: four on each side, one or two on manubrium (Fig. <xref ref-type="fig" rid="F3">3A</xref>), and one to five (generally two or three) on gonads (Figs <xref ref-type="fig" rid="F2">2</xref>, <xref ref-type="fig" rid="F3">3</xref>). Tentacles variable in number, between 12 and 20, simple, cord-like, approximately 3–4 times longer than umbrella height when elongated, covered with nematocysts, slightly translucent whitish (Fig. <xref ref-type="fig" rid="F3">3D</xref>), tightly coiled during constriction. Tentacle bulbs same number as tentacles, egg-shaped or triangular, on umbrella margin, having brown endodermal cores inside (Fig. <xref ref-type="fig" rid="F4">4</xref>), not located at equal intervals (Fig. <xref ref-type="fig" rid="F2">2</xref>), four tentacular bulbs corresponding with radial canals (Fig. <xref ref-type="fig" rid="F2">2</xref>). Rudimentary bulbs approximately 50–70, uneven in number, 2–4 between tentacles, no correspondence with radial canals (Fig. <xref ref-type="fig" rid="F4">4</xref>). Statocyst present, one or two between rudimentary bulbs, and 3–8 between tentacular bulbs. One to four (usually two) statoliths in each statocyst (Fig. <xref ref-type="fig" rid="F4">4</xref>). One excretory papilla on adaxial side on each tentacular and rudimentary bulb. Velum present, narrow, approximately 1/6–1/8 of umbrella diameter (Fig. <xref ref-type="fig" rid="F2">2B, F</xref>).</p><fig id="F2" position="float" orientation="portrait"><object-id xmlns:xlink="http://www.w3.org/1999/xlink" content-type="doi" xlink:type="simple">10.3897/zookeys.1268.173354.figure2</object-id><object-id xmlns:xlink="http://www.w3.org/1999/xlink" content-type="arpha" xlink:type="simple">58B69B5C-52EB-53E0-B3B4-75461E001A0D</object-id><label>Figure 2.</label><caption><p>External view of the living medusae of <italic><tp:taxon-name><tp:taxon-name-part taxon-name-part-type="genus" reg="Malagazzia">Malagazzia</tp:taxon-name-part> <tp:taxon-name-part taxon-name-part-type="species" reg="michelin">michelin</tp:taxon-name-part></tp:taxon-name></italic>. <bold>A, B</bold>. <abbrev xmlns:xlink="http://www.w3.org/1999/xlink" content-type="institution" xlink:title="National Museum of Nature and Science, Tsukuba" xlink:type="simple">NSMT</abbrev>-Co 1933; <bold>A</bold>. Lateral view; <bold>B</bold>. Oral view; <bold>C</bold>. Lateral view of Kuju-kushima 3 with lighting; <bold>D–F</bold>. Kuju-kushima 1; <bold>D</bold>. Aboral view; <bold>E</bold>. Sketch from aboral side; <bold>F</bold>. Lateral view. Scale bar: 5 mm.</p></caption><graphic xmlns:xlink="http://www.w3.org/1999/xlink" xlink:href="zookeys-1268-013_article-173354__-g002.jpg" id="oo_1524062.jpg" position="float" orientation="portrait" xlink:type="simple"><uri content-type="original_file" xlink:type="simple">https://binary.pensoft.net/fig/1524062</uri></graphic></fig><fig id="F3" position="float" orientation="portrait"><object-id xmlns:xlink="http://www.w3.org/1999/xlink" content-type="doi" xlink:type="simple">10.3897/zookeys.1268.173354.figure3</object-id><object-id xmlns:xlink="http://www.w3.org/1999/xlink" content-type="arpha" xlink:type="simple">CF53FC0C-3840-5DC9-88A2-269908F190A2</object-id><label>Figure 3.</label><caption><p>Enlarged view of the structures of living <italic><tp:taxon-name><tp:taxon-name-part taxon-name-part-type="genus" reg="Malagazzia">Malagazzia</tp:taxon-name-part> <tp:taxon-name-part taxon-name-part-type="species" reg="michelin">michelin</tp:taxon-name-part></tp:taxon-name></italic>. <bold>A–C</bold>. Manubrium, lips and radial canals; <bold>A, B</bold>. Closed lips (Kuju-kushima 1); <bold>C</bold>. Open lips (<abbrev xmlns:xlink="http://www.w3.org/1999/xlink" content-type="institution" xlink:title="National Museum of Nature and Science, Tsukuba" xlink:type="simple">NSMT</abbrev>-Co 1933); <bold>D</bold>. Tentacles and tentacular bulbs (Kuju-kushima 1). <bold>E–G</bold>. Gonads; <bold>E</bold>. Immature (CMNH-ZG 1933); <bold>F</bold>. Mature female (Kuju-kushima 2); <bold>G</bold>. Mature male (Kuju-kushima 1). Abbreviations. bs: brown spot; g: gonad; go: gonad (ovary); gt: gonad (testis); m: manubrium; ml: mouth lip; rc: radial canal; t: tentacle. Scale bar: 0.1 mm</p></caption><graphic xmlns:xlink="http://www.w3.org/1999/xlink" xlink:href="zookeys-1268-013_article-173354__-g003.jpg" id="oo_1524063.jpg" position="float" orientation="portrait" xlink:type="simple"><uri content-type="original_file" xlink:type="simple">https://binary.pensoft.net/fig/1524063</uri></graphic></fig><fig id="F4" position="float" orientation="portrait"><object-id xmlns:xlink="http://www.w3.org/1999/xlink" content-type="doi" xlink:type="simple">10.3897/zookeys.1268.173354.figure4</object-id><object-id xmlns:xlink="http://www.w3.org/1999/xlink" content-type="arpha" xlink:type="simple">34CBE8FE-87C4-558B-9901-B2E187E289D9</object-id><label>Figure 4.</label><caption><p><bold>A</bold>. Enlarged view of the margin of umbrella; <bold>B</bold>. sketch of the same. Both <abbrev xmlns:xlink="http://www.w3.org/1999/xlink" content-type="institution" xlink:title="National Museum of Nature and Science, Tsukuba" xlink:type="simple">NSMT</abbrev>-Co 1934. Abbreviations. ep: excretory papillae; rb: rudimentary marginal bulbs; st: statocyst; tb: tentacular bulb. Scale bar: 0.1 mm</p></caption><graphic xmlns:xlink="http://www.w3.org/1999/xlink" xlink:href="zookeys-1268-013_article-173354__-g004.jpg" id="oo_1524064.jpg" position="float" orientation="portrait" xlink:type="simple"><uri content-type="original_file" xlink:type="simple">https://binary.pensoft.net/fig/1524064</uri></graphic></fig><p><bold><italic>Polyps</italic></bold> (Fig. <xref ref-type="fig" rid="F5">5B–E</xref>): colonies stolonal; arising from creeping hydrorhiza. Stolons long, slender, smooth, giving rise to short pedicels. Hydrothecal pedicels usually smooth, slender, approximately 0.7–1.1 mm in length and 0.1–0.15 mm in width, with a conical operculum formed by numerous convergent segments; tentacles arising from hydranth, approximately 16, slender; gonotheca ovate, approximately 0.4 mm in length and 0.2 mm in width, with flat to rounded distal end, gradually tapering towards proximal end, arising from base of hydrothecal pedicels.</p><fig id="F5" position="float" orientation="portrait"><object-id xmlns:xlink="http://www.w3.org/1999/xlink" content-type="doi" xlink:type="simple">10.3897/zookeys.1268.173354.figure5</object-id><object-id xmlns:xlink="http://www.w3.org/1999/xlink" content-type="arpha" xlink:type="simple">C6A33357-4FCD-552C-9AD8-57E05514DF1B</object-id><label>Figure 5.</label><caption><p>Polyps and juvenile–young medusae of <italic><tp:taxon-name><tp:taxon-name-part taxon-name-part-type="genus" reg="Malagazzia">Malagazzia</tp:taxon-name-part> <tp:taxon-name-part taxon-name-part-type="species" reg="michelin">michelin</tp:taxon-name-part></tp:taxon-name></italic>. <bold>A</bold>. Development of juvenile medusae (<abbrev xmlns:xlink="http://www.w3.org/1999/xlink" content-type="institution" xlink:title="National Museum of Nature and Science, Tsukuba" xlink:type="simple">NSMT</abbrev>-Co 1936). From left side, day 1, 3, 5, 7, 9, 11 from release; <bold>B–E</bold>. Polyps (<abbrev xmlns:xlink="http://www.w3.org/1999/xlink" content-type="institution" xlink:title="National Museum of Nature and Science, Tsukuba" xlink:type="simple">NSMT</abbrev>-Co 1937 or same colony); <bold>B</bold>. Enlarged lateral view of a hydrothecal pedicel and a gonotheca; <bold>C</bold>. Creeping hydrorhiza and several hydrothecal pedicels; <bold>D</bold>. Oral view of a hydrothecal pedicel; <bold>E</bold>. Specimen of hydrothecal pedicels and gonothecas (preserved). Abbreviations: g: gonothecata; hp: hydrothecal pedicel; st: stolon; t: tentacle; ym-x: young medusa (x days after released). Scale bar: 1 mm (thick); 200 µm (slender).</p></caption><graphic xmlns:xlink="http://www.w3.org/1999/xlink" xlink:href="zookeys-1268-013_article-173354__-g005.jpg" id="oo_1524065.jpg" position="float" orientation="portrait" xlink:type="simple"><uri content-type="original_file" xlink:type="simple">https://binary.pensoft.net/fig/1524065</uri></graphic></fig><p><bold><italic>Development of juvenile medusae</italic></bold> (<abbrev xmlns:xlink="http://www.w3.org/1999/xlink" content-type="institution" xlink:title="National Museum of Nature and Science, Tsukuba" xlink:type="simple">NSMT</abbrev>-Co 1936; Fig. <xref ref-type="fig" rid="F5">5A</xref>).</p><p><bold>Day 1</bold>: umbrella diameter and height of just-released medusa approximately 1 mm. Mesoglea approximately 1/8 as thick as umbrella height. No gastric peduncle and gonads. Manubrium small, cylindrical, length 1/3–1/2 of umbrella height. Mouth without lips. Radial canals four, already connecting both to manubrium and margin of umbrella. Tentacle bulbs four; two noticeably smaller than the other two, and alternately larger and smaller. Tentacles present only on larger bulbs. One undeveloped rudimentary bulbs and two statocysts between each tentacular bulb. <bold>Day 3</bold>: manubrium becoming cruciform. Number of rudimentary bulbs increasing by two between each tentacular bulb. <bold>Day 5</bold>: two tentacles growing from two small tentacular bulbs. Small lips growing on mouth. <bold>Day 7</bold>: four tentacular bulbs becoming almost same in size. Primary gonads appearing on radial canals. <bold>Day 9</bold>: additional tentacular bulbs appearing between the first four bulbs. Lips noticeably separating into four. <bold>Day 11</bold>: immature gonads surrounding every radial canal. Manubrium and mouth with four lips becoming almost same in shape as that of adult. Eleven tentacular bulbs and 16 rudimentary bulbs finally developing.</p><p>During rearing of the species at the Kamo and Kuju-kushima aquaria, the maximum size of <italic><tp:taxon-name><tp:taxon-name-part taxon-name-part-type="genus" reg="Malagazzia">M.</tp:taxon-name-part> <tp:taxon-name-part taxon-name-part-type="species" reg="michelin">michelin</tp:taxon-name-part></tp:taxon-name></italic> sp. nov. was approximately 10 mm in diameter, never developing to the size of medusae obtained from the wild sea. It took approximately 1–2 months at 20 °C to reach this maximum size.</p></tp:treatment-sec><tp:treatment-sec sec-type="Etymology"><title>Etymology.</title><p>Michelin is derived from the “Michelin Guide,” the famous restaurant guidebook. Brown spots are present on the manubrium base or gonads of this species. Especially in the gonads, the number of spots is not fixed and increases with development. These spots can be associated with the “stars” of the Michelin guide, bestowed depending on the quality of the restaurant; therefore, we named the species after the shortened name of the guidebook. <bold><italic>Derivation of Japanese name</italic></bold>: the gonads of these medusae, patches within white winding strips, are associated with the Milky Way with several stars in the night sky.</p></tp:treatment-sec><tp:treatment-sec sec-type="Phylogenetics"><title>Phylogenetics</title><p>(Fig. <xref ref-type="fig" rid="F6">6</xref>). Results of the phylogenetic analysis of <tp:taxon-name><tp:taxon-name-part taxon-name-part-type="family" reg="Malagazziidae">Malagazziidae</tp:taxon-name-part></tp:taxon-name> and <tp:taxon-name><tp:taxon-name-part taxon-name-part-type="family" reg="Aequoreidae">Aequoreidae</tp:taxon-name-part></tp:taxon-name> show that <italic><tp:taxon-name><tp:taxon-name-part taxon-name-part-type="genus" reg="Malagazzia">Malagazzia</tp:taxon-name-part> <tp:taxon-name-part taxon-name-part-type="species" reg="michelin">michelin</tp:taxon-name-part></tp:taxon-name></italic> sp. nov. was most closely related to <italic><tp:taxon-name><tp:taxon-name-part taxon-name-part-type="genus" reg="Malagazzia">M.</tp:taxon-name-part> <tp:taxon-name-part taxon-name-part-type="species" reg="condensum">condensum</tp:taxon-name-part></tp:taxon-name></italic> and <italic><tp:taxon-name><tp:taxon-name-part taxon-name-part-type="genus" reg="Malagazzia">M.</tp:taxon-name-part> <tp:taxon-name-part taxon-name-part-type="species" reg="carolinae">carolinae</tp:taxon-name-part></tp:taxon-name></italic> (node B; bootstrap value [<abbrev xmlns:xlink="http://www.w3.org/1999/xlink" xlink:title="bootstrap value" xlink:type="simple">BV</abbrev>]/posterior probability [<abbrev xmlns:xlink="http://www.w3.org/1999/xlink" xlink:title="posterior probability" xlink:type="simple">PP</abbrev>] = 96/1); thus, <italic><tp:taxon-name><tp:taxon-name-part taxon-name-part-type="genus" reg="Malagazzia">Malagazzia</tp:taxon-name-part></tp:taxon-name></italic> species were recovered as monophyletic. <italic><tp:taxon-name><tp:taxon-name-part taxon-name-part-type="genus" reg="Malagazzia">Malagazzia</tp:taxon-name-part> <tp:taxon-name-part taxon-name-part-type="species" reg="michelin">michelin</tp:taxon-name-part></tp:taxon-name></italic> from two localities were nested with high reliability (node A; <abbrev xmlns:xlink="http://www.w3.org/1999/xlink" xlink:title="bootstrap value" xlink:type="simple">BV</abbrev>/<abbrev xmlns:xlink="http://www.w3.org/1999/xlink" xlink:title="posterior probability" xlink:type="simple">PP</abbrev> = 100/1). At the family level, <tp:taxon-name><tp:taxon-name-part taxon-name-part-type="family" reg="Malagazziidae">Malagazziidae</tp:taxon-name-part></tp:taxon-name> (OTU indicated by *) was found to be paraphyletic. Although the species belonging to <tp:taxon-name><tp:taxon-name-part taxon-name-part-type="family" reg="Malagazziidae">Malagazziidae</tp:taxon-name-part></tp:taxon-name> and <tp:taxon-name><tp:taxon-name-part taxon-name-part-type="family" reg="Aequoreidae">Aequoreidae</tp:taxon-name-part></tp:taxon-name> were monophyletic (node C; <abbrev xmlns:xlink="http://www.w3.org/1999/xlink" xlink:title="bootstrap value" xlink:type="simple">BV</abbrev>/<abbrev xmlns:xlink="http://www.w3.org/1999/xlink" xlink:title="posterior probability" xlink:type="simple">PP</abbrev> = 47/0.88, a slightly low value), <italic><tp:taxon-name><tp:taxon-name-part taxon-name-part-type="genus" reg="Octophialucium">Octophialucium</tp:taxon-name-part></tp:taxon-name></italic>, a member of <tp:taxon-name><tp:taxon-name-part taxon-name-part-type="family" reg="Malagazziidae">Malagazziidae</tp:taxon-name-part></tp:taxon-name>, was positioned in several parts of the tree and support values of the phylogenetic tree was too low in several nodes (lower than 50 in bootstrap values and often polytomous in the Bayesian tree).</p><fig id="F6" position="float" orientation="portrait"><object-id xmlns:xlink="http://www.w3.org/1999/xlink" content-type="doi" xlink:type="simple">10.3897/zookeys.1268.173354.figure6</object-id><object-id xmlns:xlink="http://www.w3.org/1999/xlink" content-type="arpha" xlink:type="simple">90D646EC-6243-5776-AF98-BC314149A39C</object-id><label>Figure 6.</label><caption><p>Phylogeny of <italic><tp:taxon-name><tp:taxon-name-part taxon-name-part-type="genus" reg="Malagazzia">Malagazzia</tp:taxon-name-part> <tp:taxon-name-part taxon-name-part-type="species" reg="michelin">michelin</tp:taxon-name-part></tp:taxon-name></italic> in <tp:taxon-name><tp:taxon-name-part taxon-name-part-type="order" reg="Leptothecata">Leptothecata</tp:taxon-name-part></tp:taxon-name>. Dark red box indicates the clade of <italic><tp:taxon-name><tp:taxon-name-part taxon-name-part-type="genus" reg="Malagazzia">M.</tp:taxon-name-part> <tp:taxon-name-part taxon-name-part-type="species" reg="michelin">michelin</tp:taxon-name-part></tp:taxon-name></italic> and light one does the clade of genus <italic><tp:taxon-name><tp:taxon-name-part taxon-name-part-type="genus" reg="Malagazzia">Malagazzia</tp:taxon-name-part></tp:taxon-name></italic>. The numbers of node indicate bootstrap values (<abbrev xmlns:xlink="http://www.w3.org/1999/xlink" xlink:title="bootstrap value" xlink:type="simple">BV</abbrev>) of ML method followed by posterior probabilities (<abbrev xmlns:xlink="http://www.w3.org/1999/xlink" xlink:title="posterior probability" xlink:type="simple">PP</abbrev>) of Bayes method; only described when the node was supported in <abbrev xmlns:xlink="http://www.w3.org/1999/xlink" xlink:title="bootstrap value" xlink:type="simple">BV</abbrev> &gt; 40 or <abbrev xmlns:xlink="http://www.w3.org/1999/xlink" xlink:title="posterior probability" xlink:type="simple">PP</abbrev> &gt; 0.75.</p></caption><graphic xmlns:xlink="http://www.w3.org/1999/xlink" xlink:href="zookeys-1268-013_article-173354__-g006.jpg" id="oo_1524066.jpg" position="float" orientation="portrait" xlink:type="simple"><uri content-type="original_file" xlink:type="simple">https://binary.pensoft.net/fig/1524066</uri></graphic></fig></tp:treatment-sec><tp:treatment-sec><!--Section generated to contain objects referenced in tp:taxon-treatment.--><fig id="F1" position="float" orientation="portrait"><object-id xmlns:xlink="http://www.w3.org/1999/xlink" content-type="doi" xlink:type="simple">10.3897/zookeys.1268.173354.figure1</object-id><object-id xmlns:xlink="http://www.w3.org/1999/xlink" content-type="arpha" xlink:type="simple">9DE36531-6040-5280-962E-4DCCF06CEBD7</object-id><label>Figure 1.</label><caption><p>Sampling localities of <italic><tp:taxon-name><tp:taxon-name-part taxon-name-part-type="genus" reg="Malagazzia">Malagazzia</tp:taxon-name-part> <tp:taxon-name-part taxon-name-part-type="species" reg="michelin">michelin</tp:taxon-name-part></tp:taxon-name></italic>. <bold>A</bold>. Tabira and Sasebo, Nagasaki Pref. (indicated by black stars); <bold>B</bold>. Katasoe-ga-hama, Yamaguchi Pref. (by grey star).</p></caption><graphic xmlns:xlink="http://www.w3.org/1999/xlink" xlink:href="zookeys-1268-013_article-173354__-g001.jpg" id="oo_1524061.jpg" position="float" orientation="portrait" xlink:type="simple"><uri content-type="original_file" xlink:type="simple">https://binary.pensoft.net/fig/1524061</uri></graphic></fig></tp:treatment-sec></tp:taxon-treatment>
