# Supplementary material for: Discoveries from ornamental jellyfish in aquaria—description of Malagazzia michelin sp. nov. (Cnidaria, Hydrozoa, Leptothecata), second species of the genus from Japan
Source: Zookeys. 2026 Feb 2;1268:13–32. doi: 10.3897/zookeys.1268.173354 (PMC12887585; doi:10.3897/zookeys.1268.173354)
Supplement: XML Treatment for Malagazzia hirsutissima [file zookeys.1268.173354-treatment2.xml]

<!DOCTYPE tp:taxon-treatment
  PUBLIC "-//TaxonX//DTD Taxonomic Treatment Publishing DTD v0 20100105//EN" "tax-treatment-NSO.dtd">
<tp:taxon-treatment xmlns:tp="http://www.plazi.org/taxpub"><tp:treatment-meta><kwd-group><label>Taxon classification</label><kwd>
                <named-content content-type="kingdom">Animalia</named-content>
              </kwd><kwd>
                <named-content content-type="order">Leptothecata</named-content>
              </kwd><kwd>
                <named-content content-type="family">Malagazziidae</named-content>
              </kwd></kwd-group><mixed-citation publication-type="journal"><person-group><name><surname>Izumi</surname><given-names>Takato</given-names></name><name><surname>Ikeda</surname><given-names>Shuhei</given-names></name><name><surname>Nozoe</surname><given-names>Yuichi</given-names></name><name><surname>Goto</surname><given-names>Sota</given-names></name><name><surname>Imamura</surname><given-names>Natsumi</given-names></name><name><surname>Kinoshita</surname><given-names>Tadaaki</given-names></name><name><surname>Uchida</surname><given-names>Hiroaki</given-names></name><name><surname>Hamatsu</surname><given-names>Yoshimi</given-names></name><name><surname>Akiyama</surname><given-names>Hisashi</given-names></name><name><surname>Okuizumi</surname><given-names>Kazuya</given-names></name></person-group><article-title>Discoveries from ornamental jellyfish in aquaria—description of <italic><tp:taxon-name><tp:taxon-name-part taxon-name-part-type="genus" reg="Malagazzia">Malagazzia</tp:taxon-name-part> <tp:taxon-name-part taxon-name-part-type="species" reg="michelin">michelin</tp:taxon-name-part></tp:taxon-name></italic> sp. nov. (<tp:taxon-name><tp:taxon-name-part taxon-name-part-type="phylum" reg="Cnidaria">Cnidaria</tp:taxon-name-part></tp:taxon-name>, <tp:taxon-name><tp:taxon-name-part taxon-name-part-type="class" reg="Hydrozoa">Hydrozoa</tp:taxon-name-part></tp:taxon-name>, <tp:taxon-name><tp:taxon-name-part taxon-name-part-type="order" reg="Leptothecata">Leptothecata</tp:taxon-name-part></tp:taxon-name>), second species of the genus from Japan</article-title><source>Zookeys</source><day>02</day><month>02</month><year>2026</year><volume>1268</volume><fpage>13</fpage><lpage>32</lpage><pub-id pub-id-type="doi">10.3897/zookeys.1268.173354</pub-id></mixed-citation></tp:treatment-meta><tp:nomenclature><tp:taxon-name><object-id xmlns:xlink="http://www.w3.org/1999/xlink" content-type="arpha" xlink:type="simple">44FC6450-6436-5056-8E49-225A43B4DC1C</object-id>
                    		<tp:taxon-name-part taxon-name-part-type="genus" reg="Malagazzia">Malagazzia</tp:taxon-name-part> <tp:taxon-name-part taxon-name-part-type="species" reg="hirsutissima">hirsutissima</tp:taxon-name-part>
                    	</tp:taxon-name><tp:taxon-authority>Akiyama, Horinouchi, &amp; Kubota, 2013</tp:taxon-authority><xref ref-type="fig" rid="F7">Fig. 7 Common Japanese name: watage-kurage</xref></tp:nomenclature><tp:treatment-sec sec-type="Material examined"><title>Material examined.</title><p><bold>Voucher 1</bold>: Japan – two whole medusae specimens preserved in 5% formalin solution, juvenile, umbrella diameter 1.0–1.4 mm; cultured at the Kuju-kushima Aquarium reproduced from the polyps; preserved on alternate days starting from polyp generation from 11 Sep. 2024; Hisashi Akiyama; collected from the tank; <bold>NMST-Co 1938. Voucher 2</bold>: Japan – part of the polyp colony preserved in 5% formalin solution; cultured at the Kuju-kushima Aquarium; 11 Sep. 2024; Hisashi Akiyama; collected from the tank; <bold>NMST-Co 1939</bold>.</p></tp:treatment-sec><tp:treatment-sec sec-type="Description"><title>Description.</title><p><bold><italic>Adult medusa</italic></bold>: see <xref ref-type="bibr" rid="B2">Akiyama et al. (2013)</xref>.</p><p><bold><italic>&gt;Polyps</italic></bold> (<abbrev xmlns:xlink="http://www.w3.org/1999/xlink" content-type="institution" xlink:title="National Museum of Nature and Science, Tsukuba" xlink:type="simple">NSMT</abbrev>-Co 1939; Fig. <xref ref-type="fig" rid="F7">7C, D</xref>): polyp shape almost resembling that of <italic><tp:taxon-name><tp:taxon-name-part taxon-name-part-type="genus" reg="Malagazzia">Malagazzia</tp:taxon-name-part> <tp:taxon-name-part taxon-name-part-type="species" reg="michelin">michelin</tp:taxon-name-part></tp:taxon-name></italic>. Colonies stolonal; arising from creeping hydrorhiza. Stolons long, slender, smooth, giving rise to short pedicels. Hydrothecal pedicels usually smooth, slender, approximately 1.0–1.4 mm in length and 0.7–1.0 mm in width, with a conical operculum formed by numerous convergent segments; tentacles arising from hydranth approximately 16–20, slender; gonotheca shaped like a rice-grain, approximately 0.6 mm in length and 0.2 mm in width, with rounded distal end, gradually tapering towards proximal end, arising from stolon or base of hydrothecal pedicels.</p><fig id="F7" position="float" orientation="portrait"><object-id xmlns:xlink="http://www.w3.org/1999/xlink" content-type="doi" xlink:type="simple">10.3897/zookeys.1268.173354.figure7</object-id><object-id xmlns:xlink="http://www.w3.org/1999/xlink" content-type="arpha" xlink:type="simple">578A457F-C039-5BC4-AE92-4DA29E93A44F</object-id><label>Figure 7.</label><caption><p>Polyps and juvenile medusa of <italic><tp:taxon-name><tp:taxon-name-part taxon-name-part-type="genus" reg="Malagazzia">Malagazzia</tp:taxon-name-part> <tp:taxon-name-part taxon-name-part-type="species" reg="hirsutissima">hirsutissima</tp:taxon-name-part></tp:taxon-name></italic>. <bold>A, B</bold>. Juvenile medusae (<abbrev xmlns:xlink="http://www.w3.org/1999/xlink" content-type="institution" xlink:title="National Museum of Nature and Science, Tsukuba" xlink:type="simple">NSMT</abbrev>-Co 1938); <bold>C, D</bold>. Polyps (<abbrev xmlns:xlink="http://www.w3.org/1999/xlink" content-type="institution" xlink:title="National Museum of Nature and Science, Tsukuba" xlink:type="simple">NSMT</abbrev>-Co 1939 or same colony); <bold>C</bold>. Hydrothecal pedicels and a gonothecas; <bold>D</bold>. Hydrorhiza and two hydrothecal pedicels. Abbreviations: g: gonothecata; hp: hydrothecal pedicel; st: stolon; t: tentacle; ym-x: young medusa (x means the days after released). Scale bar: 0.5 mm.</p></caption><graphic xmlns:xlink="http://www.w3.org/1999/xlink" xlink:href="zookeys-1268-013_article-173354__-g007.jpg" id="oo_1524067.jpg" position="float" orientation="portrait" xlink:type="simple"><uri content-type="original_file" xlink:type="simple">https://binary.pensoft.net/fig/1524067</uri></graphic></fig><p><bold><italic>Development of juvenile medusae</italic></bold> (<abbrev xmlns:xlink="http://www.w3.org/1999/xlink" content-type="institution" xlink:title="National Museum of Nature and Science, Tsukuba" xlink:type="simple">NSMT</abbrev>-Co 1938; Fig. <xref ref-type="fig" rid="F7">7A, B</xref>): <bold>Day 1</bold>: umbrella diameter and height of just-released medusa approximately 0.7–0.9 mm. Mesoglea approximately 1/8 as thick as umbrella height. No gastric peduncle and gonads. Manubrium small, cylindrical, approximately 1/2 in length as umbrella height. Mouth with small lips. Radial canals four, already connecting both to manubrium and umbrella margin. Tentacle bulbs four, same size. Tentacle on each of four bulbs, slender, 2–3 mm in length, with scattered nematocyst-like particles. Small, wart-like structures (primary rudimentary bulbs potentially developing into tentacular bulbs) present between each bulb, and eight statocysts on margin. One statolith in each statocyst. Scattered nematocyst-like particles on umbrella surface.</p><p>During rearing at the Kuju-kushima Aquarium, the maximum developmental size of <italic><tp:taxon-name><tp:taxon-name-part taxon-name-part-type="genus" reg="Malagazzia">M.</tp:taxon-name-part> <tp:taxon-name-part taxon-name-part-type="species" reg="michelin">michelin</tp:taxon-name-part></tp:taxon-name></italic> was 13.6–16.6 mm in diameter. Different from <italic><tp:taxon-name><tp:taxon-name-part taxon-name-part-type="genus" reg="Malagazzia">M.</tp:taxon-name-part> <tp:taxon-name-part taxon-name-part-type="species" reg="michelin">michelin</tp:taxon-name-part></tp:taxon-name></italic>, this species developed nearly to the size of medusae obtained from the wild sea. It took approximately 3 months at 20 °C to reach this maximum size.</p></tp:treatment-sec><ref-list><ref id="B2"><mixed-citation xmlns:xlink="http://www.w3.org/1999/xlink" xlink:type="simple">Akiyama H, Horinouchi S, Kubota S (2013) A new hydromedusa of the genus <italic><tp:taxon-name><tp:taxon-name-part taxon-name-part-type="genus">Malagazzia</tp:taxon-name-part></tp:taxon-name></italic> (<tp:taxon-name><tp:taxon-name-part taxon-name-part-type="order">Leptomedusae</tp:taxon-name-part></tp:taxon-name>; <tp:taxon-name><tp:taxon-name-part taxon-name-part-type="family">Malagazzidae</tp:taxon-name-part></tp:taxon-name>) from Japan. Biogeography 15: 95–99.</mixed-citation></ref></ref-list></tp:taxon-treatment>
